# Supplementary material for: Withania somnifera Extracts Promote Resilience against Age-Related and Stress-Induced Behavioral Phenotypes in Drosophila melanogaster; a Possible Role of Other Compounds besides Withanolides
Source: Nutrients. 2022 Sep 22;14(19):3923. doi: 10.3390/nu14193923 (PMC9573261; doi:10.3390/nu14193923)
Supplement: Supplementary file 1 [file nutrients-14-03923-s001.zip]

Archive with 1 entries (1 files):
- nutrients-1866469-supplementary.pdf
